# Supplementary material for: Comparison of femoral mechanics before and after internal fixation removal and the effect of sclerosis on femoral stress: a finite element analysis
Source: BMC Musculoskelet Disord. 2022 Oct 22;23:930. doi: 10.1186/s12891-022-05888-4 (PMC9587577; doi:10.1186/s12891-022-05888-4)
Supplement: Supplementary file 1 — Additional file 1. [file 12891_2022_5888_MOESM1_ESM.zip]

Archive with 5 entries (5 files):
- Normal 1R5.tif
- Normal 2R5.tif
- Normal 3R5.tif
- Normal 4R5.tif
- Normal 5R5.tif
